# Supplementary material for: Antibacterial Properties of Mesoporous Silica Nanoparticles Modified with Fluoroquinolones and Copper or Silver Species
Source: Pharmaceuticals (Basel). 2023 Jul 5;16(7):961. doi: 10.3390/ph16070961 (PMC10386262; doi:10.3390/ph16070961)
Supplement: Supplementary file 1 [file pharmaceuticals-16-00961-s001.zip]

Archive with 1 entries (1 files):
- pharmaceuticals-2446869-supplementary.pdf
